# Supplementary material for: Horses in the Early Medieval (10th–13th c.) Religious Rituals of Slavs in Polish Areas—An Archaeozoological, Archaeological and Historical Overview
Source: Animals (Basel). 2022 Sep 3;12(17):2282. doi: 10.3390/ani12172282 (PMC9454541; doi:10.3390/ani12172282)
Supplement: Supplementary file 1 [file animals-12-02282-s001.zip]

Archive with 1 entries (1 files):
- animals-1879378-supplementary.pdf
